# Supplementary material for: Facile Fabrication of MnO2/Graphene/Ni Foam Composites for High-Performance Supercapacitors
Source: Nanomaterials (Basel). 2021 Oct 15;11(10):2736. doi: 10.3390/nano11102736 (PMC8537046; doi:10.3390/nano11102736)
Supplement: Supplementary file 1 [file nanomaterials-11-02736-s001.zip]

Archive with 1 entries (1 files):
- nanomaterials-1413845-supplementary.pdf
